# Supplementary material for: Comparative Investigation of Antimicrobial and Antioxidant Effects of the Extracts from the Inflorescences and Leaves of the Cannabis sativa L. cv. strawberry
Source: Antioxidants (Basel). 2023 Jan 18;12(2):219. doi: 10.3390/antiox12020219 (PMC9951856; doi:10.3390/antiox12020219)
Supplement: Supplementary file 1 [file antioxidants-12-00219-s001.zip]

Archive with 1 entries (1 files):
- antioxidants-2124879-supplementary.pdf
